# Supplementary material for: Association Between the Growth Hormone/Insulin-Like Growth Factor-1 Axis and Muscle Density in Children and Adolescents of Short Stature
Source: Front Endocrinol (Lausanne). 2022 Jun 14;13:920200. doi: 10.3389/fendo.2022.920200 (PMC9238351; doi:10.3389/fendo.2022.920200)
Supplement: Supplementary file 1 [file DataSheet_1.xlsx]

## Sheet: Sheet1
ID	T4MA (cm2)	SMA (HU)	T4FA (cm2)	SMI (cm2/m2)	FMI (cm2/m2)	Hb (g/l)	ALT (U/L)	ALB (g/l)	Cr (umol/L)	TG (mmol/L)	TC (mmol/L)	HDL (mmol/L)	LDL (mmol/L)	Ca (mmol/L)	P (mmol/L)	Gender （1, male）	AGE (year)	IGF1 SDS	HIGHSD	BONE AGE (year)	WEIGHT (kg)	BMISDS	FT3 (pmol/ml)	FT4 (pmol/ml)	TSH (mIU/ml)	LH (mIU/ml)	FSH (mIU/ml)	IGFBP-3 (ug/ml)	GH PEAK (ng/ml)	TFW (kg)	TMW (kg)
288910294	112.5	53.07	56.9	72.5795	36.7091	124	14.9	45.8	42.2	1.08	4.15	1.21	2.81	2.43	1.79	1	9.75	-0.151813	-2.2	9	24	-0.60398	6.6	18.1	1.14	0	0.4	4.42	5.93	3.6	9.9
1000962564	143.1	46.8	75.15	63.6849	33.4446	128	17.21	48.3	53	2.03	4.23	1.32	2.25	2.67	1.39	1	13.9167	0.588229	-2.22	13	43	0.0597406	6.15	16.5	2.62	2.13	4.16	6.27	1.72	8.9	17.8
1003779127	60.28	43.05	32.5	48.3133	26.0482	133	12.9	49.8	32.9	0.75	4.49	1.68	2.32	2.51	1.68	0	6.83333	-0.585164	-2.12	5	18	-0.398217	7.12	20.6	2.13	0.03	1.18	4.97	7.547
1004389663	100.3	50.4	54.67	53.7526	29.2987	136	11.3	48.6	59.5	1.69	5.02	1.36	3.1	2.63	1.56	1	11.75	0	-2.04	9.5	32	-0.281922	6.68	20.6	1.38	1.85	5.31	5.55	6.385	6.8	13
1004480936	55.85	48.32	15.94	51.8356	14.7943	139	12.4	51.7	30.5	0.64	4.26	1.92	2.17	2.62	1.76	0	5.33333	-0.618538	-2.16	4.5	14	-1.80837	6.78	19.4	4.34	0.01	0.8	4.63	9.357	1.6	5
1004486646	132	51.5	64.02	67.0592	32.5237	128	13.3	45.6	38.6	0.47	3.64	1.09	2.38	2.47	1.86	1	13.1667	-0.559624	-2.46	3.5	36	-0.1438	6.27	19.3	1.87	2.4	4.7	6.25	1.21	8.2	15.1
1004797573	63.89	53.91	34.89	60.5748	33.0796	126	11.9	45.2	29.1	0.91	3.79	1.66	1.8	2.48	1.69	0	5.25	0.764083	-2.4	3	15	-0.637817	7.59	17.6	4.36	0.01	1.96	3.86	12.767	2.5	5.6
1005134005	57.44	48.52	27.46	55.2095	26.3937	112	36.6	39.6	29.4	1.5	4.25	1.01	2.81	2.35	1.41	1	4.91667	1.71426	-2.11	3.5	16	0.118928	7.05	19	3.79	0.08	0.33	5.88	25.588	2.9	6
1005213613	46.56	53.44	22.02	50.732	23.9931	117	14.1	51.4	28.4	0.72	3.98	1.62	2.22	2.51	1.57	0	4.41667	-2.83327	-2.6	3	13	-0.872504	7.26	21.9	0.98	0.01	2.46	2.13	4.469
2414239420	74.41	48.97	23.9	61.4959	19.7521	129	10.5	47.6	32.2	1.02	4.54	1.62	2.41	2.46	1.59	0	7.33333	0.442396	-3	7.5	19	0.442482	7.59	17.2	3.3	0.01	2.03	3.88	2.314
2414280181	48.65	49.22	8.804	46.3963	8.39615	129	15.7	46.4	34.8	0.59	3.07	1.13	1.77	2.47	1.38	0	6.75	-0.177061	-3.94	4.5	14.5	-0.873234	6.79	19	2.66	0.01	2.77	3.97	5.283	1.9	5.1
2888916112	133	41.36	153.7	62.2239	71.9083	146	14	45	40.7	1.65	3.94	1	2.8	2.4	1.67	1	14.0833	1.30178	-2.74	12.6	47	0.880387	5.26	11.8	2.36	2.69	3.8	6.04	8.729
2888925959	75.7	49.46	17	51.8755	11.6497	132	12.8	49	47.5	0.63	4.07	1.31	2.57	2.47	1.63	1	8.58333	0.196081	-2.09	7	20.5	-1.28243	6.38	20.9	6.92	0.01	0.47	5.18	5.61
2888957681	69.68	45.73	32.94	64.176	30.3381	128	10	46.8	24.6	0.52	4.52	1.7	2.56	2.41	1.73	0	5.41667	0.440358	-2.07	5	17	0.495779	5.95	16.5	1.78	0.01	0.07	5.05	3.44	2.6	5.7
2889061205	92.09	49.4	35.31	64.3799	24.6851	129	28	44.8	24.1	1.16	4.45	1.56	2.76	2.44	1.71	1	8.25	0.369548	-2.29	5.5	22	-0.334317	7.77	19.4	1.95	0	0.42	3.02	5.967	4.4	7.8
2889064720	110.3	51.36	18.51	61.245	10.2778	133	10.2	46.7	52.5	1.43	3.16	1.47	1.44	2.48	1.53	1	12.5	-0.965617	-2.78	11.5	21	-3.9644	5.98	16.5	1.41	0.23	4.88	5.72	4.83
2889071096	140.5	39.68	257.1	68.9001	126.08	134	40.2	47.9	39.7	0.99	4.16	1.3	2.71	2.48	1.56	1	13	-1.27379	-2.14	10	58	2.41975	6.7	15.9	2.37	0.56	2.25	4.14	1.192	26.9	17.3
2889086598	99.74	53.47	29.69	65.9264	19.6246	138	14.4	46.9	39.8	0.53	4.07	1.68	2.19	2.46	1.62	0	10.0833	-1.02039	-3.12	10	24	-0.121796	6.06	15.7	2.25	0.01	0.51	3.52	5.753
2889089531	102.4	48.07	36.94	50.9988	18.3974	132	15.2	47.5	39.1	0.56	4.86	1.68	2.85	2.56	1.91	1	12.9167	-0.334292	-2.28	8	32	-1.06968	6.27	16.4	2.64	1.43	3.2	4.84	6.777
2889092752	117.6	46.79	81.5	65.3958	45.3211	132	18.7	49.5	31.4	0.45	3.72	1.47	1.92	2.55	1.77	1	8.75	0.817815	-2.04	9	33	0.985754	8.46	23.4	1.11	0.01	0.67	3.97	2.559
2889096569	72.15	48.85	46.85	76.9991	49.9987	119	11.2	51.8	31.8					2.44	1.45	1	4.25	-0.626129	-2.6	2	16	1.33484	8.8	16.7	3.27	0.01	0.54	2.4	6.789	2.3	5.6
2889098285	137.5	47.09	28.46	61.3563	12.6996	147	32.6	49.1	41.1	4.23	0.75	1.47	2.25	2.5	1.63	1	14.25	1.11193	-2.72	13	38	-0.896994	7.65	15.7	3.01	0.77	4.93	6.27	11.82
2889099795	107.5	49.42	31.98	64.0027	19.0401	122	16.2	45.2	52.1	1.01	4.33	1.49	2.49	2.29	1.58	1	9.75	-1.03127	-2	9	30	0.513535	6.24	15.3	2.79	0.78	1.68	3.85	8.6	4.2	12.8
2889100670	117.7	45.19	129.4	55.5969	61.1235	132	45.5	50.2	43.9	1.01	3.55	1.32	1.96	2.48	1.9	1	13.3333	-0.382281	-2.33	13.5	48	1.23255	7.32	13.9	4.24	0.9	7.26	6.35	5.749	17	16.5
2889102373	101.3	51.02	110.4	59.6651	65.025	138	17.7	46.5	35.2	5.4	1.89	1.38	3.52	2.49	1.8	1	10.9167	1.13568	-2.21	7.5	35	1.21061	8.17	16.7	3.2	0.75	2.16	5.11	2.332	11.4	12
2889103436	72.42	48.99	23.28	61.5176	19.7753	130	13.6	44.5	28.7	0.73	4.34	1.56	2.7	2.44	1.65	1	6.16667	-1.8781	-1.96	5	18	-0.0397144	8.25	17.2	3.3	0.01	1.46	2.22	14.025	1.6	7.2
2889103688	107.2	42.33	173.5	52.2768	84.6084	147	24.8	50.9	45.8	0.86	3.5	1.28	2.16	2.62	1.94	0	12.8333	2.38977	-2.18	11.5	50	2.03394	7.77	19.3	0.16	3.28	5.74	7.06	7.448	20.1	14.9
2889105464	79.64	47.22	62.06	58.7794	45.8043	136	12.6	45	30.3	0.4	3.88	1.84	1.95	2.49	1.5	1	7.58333	0.780387	-2.02	6	25	1.32812	7.73	18.7	4.25	0	0.75	4.1	2.637	5.8	9.1
2889108981	87.26	50.23	30.66	63.8537	22.4359	129	10.5	45.4	37.8	0.81	3.88	1.61	2.04	2.42	1.69	0	7.83333	-0.0317415	-2.1	6.1	21	0.172288	7.58	16.2	2.29	0.01	2.82	4.91	8.456	3.9	8.2
2889113768	144	48.67	47.09	70.4191	23.028	143	13.1	46	49.6	2.54	2.83	0.79	1.67	2.51	1.93	1	14.3333	-0.227479	-3.71	13	35	-0.827122	7.38	17.3	2.21	1.31	3.23	5.41	3.342
2889122966	81.34	43.04	76.99	50.9108	48.1881	109	7.2	48.1	36	0.69	3.25	1.08	2.15	2.39	1.72	0	10.75	-1.74333	-2.6		30	1.01162	6.28	14	2.51	0.01	0.58	3.85	5.37	8.5	10.4
2889125057	112	50.25	54.29	62.6549	30.3709	130	21.6	42.7	45.2	0.56	4.65	1.92	2.46	2.31	1.38	1	11.9167	-0.660604	-2.42	9	35	0.640072	6.5	15.7	2.73	0.69	0.92	4.7	10.052	7.2	13.1
2889125695	90.19	48.08	18.22	76.6124	15.4771	131	9.4	47.7	42.4					2.54	1.74	1	6.41667	-0.851955	-2.49	6.5	18	-0.0397144	7.31	19.7	2.31			3.25	10.956	1.5	7
2889126860	97.67	47.77	22.76	68.3952	15.9381	139	13.8	44.1	46.6	0.37	3.72	1.31	2.16	2.43	1.69	1	10	-0.448882	-3.34	7	21	-1.16073	6.14	19.8	0.66	0.17	3.73	4.56	7.043
2889127143	42.44	50.57	15.97	50.251	18.9092	123	11.8	45.2	24.6	1.05	4.94	1.8	2.85	2.49	1.64	0	4	-2.09864	-2.87	3	13	0.193187	6.42	15.7	2.91	0.01	1.46	2.63	17.136	1.6	4.5
2889127164	68.09	42.79	43.59	54.7688	35.062	128	11.5	48.8	27.6	0.57	4.04	1.32	2.63	2.38	1.68	0	7.91667	-0.864806	-3.14	5	19	0.119377	6.64	16.8	3.86	0.01	0.01	4.47	4.287	5.5	6
2889127597	97.46	49.94	77.11	56.1042	44.3895	133	11	51.8	48.8	0.51	3.94	1.66	2.27	2.64	1.55	1	11.1667	-0.779554	-1.99	9	36	1.1181	6.19	18.4	1.36	0.05	1.13	4.71	7.583
2889129344	107.2	46.56	47.74	56.5362	25.1776	138	21.3	47.5	48.1	0.39	3.14	1.61	1.4	2.47	1.38	1	13.0833	-1.41708	-2.79	11.5	33	-0.502186	6.22	16.1	2.29	0.58	3.12	4.28	4.665	5.1	14.3
2889130036	82.06	45.96	25.02	53.0262	16.1676	136	11	49.8	44.7	0.77	3.6	1.88	1.52	2.5	1.78	1	9.5	0.614358	-2.21	7	25	-0.254495	6.53	18.7	3.29	0.01	0.56	4.56	5.7	4.2	9.5
2889131607	96.81	50.52	22.49	53.3562	12.3952	131	7.6	47.8	40.5	0.64	4.09	1.89	2	2.48	1.65	1	12	-1.28093	-2.29	8.5	24	-2.58068	5.15	16	3.04	0.97	4.9	5.32	7.838	2.8	10.3
2889131900	93.08	48.58	34.07	45.3911	16.6145	129	11.8	49	42.5	0.64	4.89	2.03	2.62	2.52	1.82	1	14.1667	0.763534	-3.15	13	33	-1.30954	6.2	17.9	1.03	2.39	1.33	6.54	8.278	5.6	13.3
2889131906	99.46	47.73	15.88	48.5701	7.75481	135	9.8	45.6	44.6	0.78	2.81	1.18	1.44	2.42	1.85	1	14.0833	-0.822294	-3.17	10	27	-3.06549	5.04	17.6	3.1	3.98	5.27	4.55	5.724	3.1	11
2889131954	55.85	47.44	23.45	56.4127	23.6863	131	13.8	47.4	32.6	0.41	3.87	1.75	1.8	2.55	1.57	1	5.08333	-1.18524	-2.68	2.5	13	-1.96336	6.34	14.7	7.07	0.01	1.15	3.56	2.934	1.2	4.8
2889132498	110.4	47.09	34.6	50.744	15.9035	129	10.1	45.9	31.1	0.75	3.12	1.21	1.86	2.43	1.58	1	13.9167	-0.69183	-2.56	11.5	35	-1.21043	5.76	18.2	2.14	1.46	2.78	5.17	0.547
2889134833	97.58	49.29	29.33	57.5624	17.3018	138	17.3	48.9	38.7	0.73	3.65	1.08	2.32	2.48	1.38	1	14	-0.609112	-4.96	10	26	-1.70478	5.8	16.1	4.08	0.75	4.51	4.45	1.072	3.6	10.6
2889137619	99.35	43.55	31.02	49.4101	15.4273	140	16.6	44.6	44.7	0.41	5.07	2.36	2.26	2.4	1.28	1	12.75	-1.4923	-2.27	10	30	-1.61383	6.36	18.8	0.27	1.54	2.9	5.22	5.951	4.7	12
2889139500	99.56	43.27	59.49	71.0201	42.4366	133	13	46.7	33	0.61	3.64	1.37	2.04	2.48	1.72	1	7.91667	-1.00986	-2.11	6	26	1.36777	6.83	20.9	2.8	0.01	0.24	3.25	2.145	5.9	9.5
2889140982	200.3	49.17	93.67	82.7298	38.6885	156	40.2	49.9	83.2	0.59	3.49	1.13	2.3	2.44	1.4	1	14.8333	0.218432	-2.18	17	56	1.10521	6	18.7	4.91	4.22	3.74	5.68	8.541	12.4	24.4
2889142143	120.5	49.78	59.97	74.7101	37.1815	138	9.2	51.7	55					2.55	1.7	0	11.6667	-0.32345	-3.44	10	28	0.121202	6.27	18	3.68	1.38	4.53	6.35	8.458
2889143260	84.02	46.65	31.98	54.2928	20.6651	119	46.4	43.3	42.9	0.42	4.02	1.55	2.23	2.42	1.5	1	9.5	0.0149766	-2.21	7.5	27	0.341576	6.55	16.7	2.76	0.03	1.1	4.66	9.507
2889143262	112.6	40.95	66.88	52.3927	31.1192	134	13.3	47.4	61.4	0.73	4.93	1.61	3.24	2.46	1.86	1	13.5833	-0.967922	-2.19	4.5	40	-0.11934	5.61	17.1	2.07	0.69	2.32	5.23	7.63
2889143986	123.7	55.02	25.14	75.2651	15.2964	130	11.7	46	67.5	0.71	3.03	1.46	1.47	2.31	1.68	1	10.8333	-0.0495413	-2.51	3.5	28	-0.0895775	6.32	20.2	1.91	0.84	2.96	4.74	11.687	5.1	11.6
2889146121	85.03	51.02	12.97	66.3559	10.1216	134	17	46.4	58	0.59	4.07	2.27	1.54	2.41	1.9	1	7.75	-1.36119	-2.62	6	19	-0.588164	5.76	15.3	2.52	0.01	0.14	3.44	27.442
2889152691	54.67	42.13	28.96	56.9242	30.1541	110	8.6	43	48.9					2.62	1.42	1	4.5	-0.261698	-2.31	4	13	-1.60382	7.78	17.7	3.53	0.05	0.96	2.93	4.153
2889153461	55.78	45.25	14.77	61.0327	16.1609	125	11.2	46.6	26.6	0.98	3.91	1.55	2.09	2.45	1.72	1	4.5	1.21396	-2.88	3	12	-2.05413	4.84	15.5	2.64	0.01	0.03	3.07	11.803
2889153948	61.16	44.84	37.18	62.9091	38.2433	126	10.9	44.6	32.2	0.69	3.94	1.62	2.18	2.43	1.57	1	5.5	-2.60419	-3.58	3	16	0.82607	7.66	16.1	4.47	0.01	0.01	1.73	6.129
2889159370	191.1	50.71	24.08	79.3373	9.99708	147	10.4	41.7	55.2	0.69	2.45	0.89	1.53	2.24	1.31	1	15	-0.118183	-2.25	17	46	-0.201981	6.02	14.9	1.31	2.29	3.87	5.36	13.16	6.9	21.9
2889161973	102.2	41.48	97.67	48.6088	46.4542	125	11	45.2	44	0.52	3.62	1.38	2.23	2.4	1.7	1	13.5	-0.620192	-2.4	13.83	41	0.200335	7.1	18	1.91	2.83	6.63	5.92	5.756	13.9	14,4
2889172290	59.69	48.13	39.37	56.7031	37.3999	135	22.6	51.4	37.3	0.68	6.08	1.81	3.75	2.43	1.53	1	5.25	-0.133935	-1.98	3.6	16	-0.0193819	6.48	22.4	0.81	0.01	0.21	3.49	4.171	3.7	5.5
2889182008	51.47	48.23	32.26	63.8266	40.0048	129	8.8	49.4	52.4	1.47	4.01	1.07	2.44	2.45	1.57	1	4	-2.11151	-3.49	2.8	13	0.646489	6.83	19.3	2.99	0.01	0.56	2.1	10.672
2889188001	108.7	43.64	73.02	59.9093	40.2445	137	8.3	46.1	56.8	0.51	4.15	1.51	2.26	2.39	1.6	1	11.6667	-0.430951	-1.96	10.5	36	0.726093	6.94	19.8	2.96	1.59	4.54	4.83	5.129
2889188350	86.91	47.93	20.71	62.736	14.9495	136	11.9	51.9	54.5	1.13	4.55	1.67	2.5	2.48	1.65	0	8.16667	-0.683342	-2	7.9	22	0.394634	5.62	17.1	2.98	0.01	1.09	4.74	1.861	4.5	9.1
2889193637	128.3	50.09	60.04	62.2182	29.116	144	4.7	46.4	58.9	0.63	3.64	1.39	1.92	2.56	1.73	1	12.9167	2.14156	-2.04	12.6	39	0.191668	7.01	21.7	1.33	2.51	5.58	7.06	15.918
2889195095	94.78	50.41	45.11	75.9644	36.1548	131	15.5	47.9	33.2	0.44	4.06	1.45	2.28	2.42	1.6	0	8.08333	0.202187	-3.1	8	24	1.95386	7.93	15.7	2.97	0.16	2.01	4.85	2.064	6.1	9
2889195500	85.85	47.84	15.06	70.4372	12.3563	120	13.8	45.8	33.9	0.39	3.03	1.42	1.46	2.52	1.48	1	6.83333	0.172207	-2.67	6	18	-0.477962	7.95	21.1	1.26	0.02	0.39	4.88	2.822	3.1	6.8
2889195534	155.4	44.58	96	66.4716	41.0635	157	14.4	47.4	57.8	0.64	3.01	1.25	1.57	2.59	1.76	1	14.5833	2.03917	-2.25	13.6	50	0.629476	7.97	19.9	2.95	1.3	4.51	8.56	5.841	13.7	20
2889195957	106.7	44.93	65.37	63.4285	38.8596	138	12.8	49.5	60.2	0.41	4.75	1.97	2.52	2.54	1.44	1	10.6667	-2.23825	-2	7	29	-0.00157151	7.61	20.5	1.8	0.3	2.88	4.05	9.517	7.5	11.1
2889196731	128.7	45.96	113.8	67.0933	59.3257	138	14.6	48.7	47.8	0.47	4.7	2.36	1.97	2.52	1.44	1	12.25	0.520683	-2.22	9	42	1.22438	7.88	20.4	3.06	1.09	3.44	7.07	7.4466	13.5	15.3
2889196829	122.6	42.46	132.9	56.7356	61.5022	127	16.9	44.5	52.9	0.42	3.43	1.3	1.93	2.34	1.25	0	14.1667	-0.489811	-2.04	15	50	1.40445	5.08	15	2.57	2.47	5.12	5.15	7.29	17.1	17.8
2889197499	111.6	39.81	202.8	57.0202	103.617	141	14.2	48.4	68.1	0.53	4.29	1.49	2.66	2.46	1.56	1	13.0833	-0.248554	-2.51	13	47	1.55776	7.03	19.6	1.92	1.17	4.38	5.91	7.29
2889197530	84.16	47.5	27.46	49.6459	16.1986	147	14.6	48.3	50.5	0.61	3.57	1.28	2.01	2.47	1.41	0	11.0833	-1.38995	-2.45	10	25	-1.06632	7.5	18.4	1.52	0.01	0.56	5.13	3.125	5.1	10.2
2889198005	58.33	47.01	35.85	52.1099	32.0271	133	12	44.8	42.2	0.38	3.86	1.34	2.23	2.46	1.3	0	5.83333	-0.17507	-2.35	4	16	-0.529791	7.16	20.3	2.98	0.11	1.15	4.39	10.438	4.1	5.2
2889198045	117.4	48.22	25.82	75.2564	16.5513	130	19.6	45.6	39.5	0.44	3.46	1.5	1.63	2.42	1.47	0	10.3333	-0.857288	-2.83	9.5	24	-0.380336	7.07	15.1	2.84	0.31	4.41	4.97	12.935
2889198048	81.87	48.17	30.2	59.2992	21.8742	134	21	44	39.9	0.48	4.3	1.53	2.26	2.38	1.66	0	7.91667	-1.03503	-2.04	6.1	21	0.0734465	7.98	20.4	3.3	0.01	0.3	5	6.239
2889198207	100.3	45.13	40.55	59.624	24.1052	143	12	54.9	48.1	1.18	3.05	0.94	1.85	2.06	1.97	1	11.6667	-0.579023	-2.67	8.5	31	0.232889	6.11	17.6	2.08	0.21	4.9	4.99	2.199	7.8	12.4
2889198811	89.97	39.56	35.01	58.0442	22.5867	132	14.2	45.3	43.5	0.78	3.22	1.15	1.72	2.41	1.48	1	11	-1.78863	-3.06	8	26	-0.328965	6.69	21.3	2.34	0.48	5.72	4.03	3.479	7.5	9.4
2889198819	62.49	52.99	32.59	68.2318	35.5845	132	13.9	45.7	40.8	0.74	3.42	1.56	1.54	2.55	1.69	0	4.41667	1.32528	-2.62	2.5	15	0.93245	7.7	18.6	2.67	0.06	1.58	4.1	5.332
2889199202	65.67	45.47	31.5	50.3541	24.1534	131	13	44.8	45.6	0.81	4.34	1.84	2.03	2.41	1.42	1	7.66667	-0.355768	-2.43		19	-0.763859	7.61	16.6	2.07			4.2	9.288	0.6	4.7
2889199277	70.58	50.24	27.71	58.6501	23.0263	134	23.1	45.6	42.2	0.88	3.64	1.2	2.28	2.46	1.62	0	6.41667	0.99142	-1.98	5.5	18	-0.00196681	7.33	19.2	3.68	0.14	2.45	4.76	3.946	3.6	6.8
2889201264	82.48	53.7	20.69	57.9519	14.5372	119	23.4	47	44.6	0.35	3.71	1.62	1.93	2.42	1.68	1	8	-1.31504	-1.95	7	21	-0.722417	7.4	22.1	2.47	0.01	0.44	3.42	10.868
2889201442	93.19	52.59	34.2	50.3099	18.4633	136	13.6	48	56.4	1.04	3.6	1.21	2	2.47	1.56	0	11.8333	-0.344206	-2.55	11	28	-1.01474	18.4	1.86	1.86	0.71	4.73	5.36	13.183	6	12.1
2889202349	58.13	46.64	21.89	61.7813	23.265	118	13.6	44.7	37	0.39	4.69	1.76	2.58	2.31	1.63	0	4.25	0.431318	-2.3	3.25	14	-0.230786	5.76	15.9	4.54	0.01	1.86	4.89	3.357	1.4	5.4
2889203109	101.1	45.83	35.08	51.9521	18.0265	119	11.6	49.4	44.8	0.42	4.52	2.02	2.17	2.45	1.76	1	12.5833	-1.11457	-2.09	12	30	-1.34053	6.96	19.8	2.81	1.73	1.76	6.43	5.955	6.6	11.6
2889203259	196.5	46.11	118.1	76.9501	46.2484	145	10	49.2	52	1.36	2.95	1.21	1.37	2.36	1.24	1	16.3333	1.49197	-2.02		60	0.999121	7.32	15.2	1.88	3.08	4.82	6.18	5.01
2889203614	65.66	46.05	20.19	46.523	14.3055	113	31.3	44.4	46.2	0.97	3.9	1.23	2.27	2.36	1.59	1	8.58333	-2.30986	-2.44	6	20	-1.1978	7.3	18.8	1.04	0.19	2.09	3.72	5.407	3.1	8
2889203716	77.51	46.83	23.2	59.1217	17.6961	134	10.8	51.2	45					2.45	1.66	1	7.5	-1.57409	-2.38	6.5	21	0.143375	6.91	18.7	2.37	0.07	0.36	3.31	7.772	3.3	8.9
2889206235	106.6	46.59	63.78	53.619	32.0809	135	16.2	48.3						2.52	1.56	1	13.1667	-1.35677	-2.37	11.5	37	-0.0215819	5.74	19.2	3.39	0.94	2.32	3.79	4.894	8.7	14.5
2889206459	138.3	43.77	86.85	68.8783	43.2544	151	16	48.4	41.6	0.78	4.07	1.52	2.22	2.56	1.63	1	13.4167	-0.314979	-2.84	12	40	0.43692	7.75	15.1	3.67	1.76	2.27	5.99	4.436	11.3	15.3
2889210952	104.4	44	67.05	44.3659	28.4936	141	13.5	52.4	50.7	0.48	3.92	1.77	1.78	2.54	1.68	1	14.5	-0.131527	-2.18	11	44	-0.268121	7.39	16	4.71	0.27	2.08	7.19	1.044	12.7	16.4
2889210978	37.13	42.45	52.86	53.254	75.8148	133	22.5	44	36.5	1.11	5.23	1.52	3.42	2.38	1.42	0	4.91667	-2.90301	-6.21	2	11	0.547209	4.42	21.4	0.31	0	0.38	0.5	0.523
2889213201	121.6	44.84	68.02	59.2163	33.1241	150	10.3	46.9	52.2	0.77	4.47	2.11	1.89	2.42	1.55	1	13.0833	-0.295912	-2.08	13	42	0.60678	6.15	17	1.77	0.94	3.03	6.67	9.857	12.9	16
2889214276	60.98	34.97	40.56	46.3512	30.8298	131	11	50	32.5	0.48	4.79	1.82	2.64	2.58	1.7	0	7.58333	-2.31668	-2.1	6.1	18	-1.01496	6.31	18.9	1.57	0.01	2.87	3.4	9.792
2889215433	74.95	44.62	68.4	41.8658	38.2071	144	12.6	45.6	49	1.04	4.17	1.66	2.13	2.43	1.57	1	12.4167	-2.71841	-2.83	12	31	-0.324423	6.59	23.3	3.73	0.32	3.78	3.54	8.3	10.4	10.8
2889219349	60.94	53.34	7.325	59.9765	7.20919	139	10.5	47.6	49	0.54	3.42	1.6	1.59	2.42	1.57	0	5.5	0.798336	-2.8	5	13	-1.9254	4.94	18	1.42	0.01	0.77	2.94	6.178
2889219923	82.77	55.98	8.94	59.8492	6.46432	124	6.2	41.1	50.7	0.51	2.77	1.27	1.37	2.33	1.35	1	8.58333	-2.00218	-2.65	5.5	21	-0.553025	5.25	15.9	1.13	0.01	0.63	2.8	8.348	3.3	8.2
2889221211	83.25	48.3	42.65	59.1854	30.3214	137	12.4	49.3	38.1	0.73	4.32	1.2	2.66	2.45	1.51	0	9	-1.73291	-2.7	8.1	25	1.07882	7.5	18.9	2.63	0.04	4.4	4.87	4.703
2889229851	103.1	40.57	144.7	54.3739	76.3134	123	22.7	40.2	43.5	2.73	4.62	0.84	2.96	2.3	1.67	1	13.8333	-1.65478	-3.9	12	39.5	0.630427	6.23	15.4	2.51	0.16	5.47	4.85	7.29
2889233761	90.81	50.63	19.74	61.515	13.3719	132	10.6	47.1	47.6					2.46	1.63	1	9	-0.836648	-2.4	7.5	20.5	-1.48015	6.6	2.76	2.76			4.96	4.105	3.7	8.3
2889236320	66.79	52.25	28.76	68.1461	29.3439	124				0.87	3.54	1.34	1.8			1	4.91667	1.23734	-2.8	3	16	0.841031	5.86	18.3	2.75	0.19	1.66	4.68	7.615
2889242941	101.4	49.01	52.58	54.1042	28.0552	154	29	47.1	55	1.04	4.05	1.41	2.38	2.6	1.46	1	12.0833	1.24334	-2	12.5	30	-0.924736	8.87	17.8	4.14	2.14	4.08	7.9	3.764	6	11.9
2889245007	54.2	44.11	24.65	41.3417	18.8021	106	36.6	43.9	37.3	0.96	2.57	1.01	1.2	2.4	1.54	0	8.25	-3.50108	-3	7.83	15	-3.13597	5.19	18.8	1.21	0.36	5.38	2.45	17.253	2.3	5.6
2889245214	131.8	44.29	102.3	67.0532	52.0451	130	13.2	49.4	59.2	0.87	2.97	1.38	1.22	2.54	1.62	1	12.5833	-0.0278348	-2	13	40	0.673475	6.04	16.2	3.42	2.65	7.72	7.08	4.099	12.1	15.8
2889247441	111	53.63	17.32	65.6805	10.2485	130	10.3	43.7	61.1					2.4	1.53	1	10.5833	-1.0128	-2	8	27	-0.586202	5.63	17.5	2.65	0.21	3	3.79	6.9
2889248991	133.3	46.83	113.9	61.6034	52.6379	151	13.2	50.5	58	0.89	4.01	1.24	2.55	2.39	1.6	1	13.6667	0.572003	-2.12	13	47	0.889468	6.31	16.4	2.27	2.82	5.28	5.04	2.624	14.6	17.3
2889249998	73.72	50.05	9.595	59.0852	7.69022	131	18.6	47.5	48.3	0.48	3.72	1.38	2.12	2.51	1.49	1	6.91667	-1.00075	-2.41	4	17	-1.39529	5.68	15.9	1.4	0.01	0.75	3.46	6.408	1	7.5
2889252361	116.5	44.37	108.5	53.9861	50.2789	131	27.8	48.5	45.4	1.01	5.03	1.52	3.23	2.41	1.58	1	14.0833	-0.246879	-2.64	12.6	42	0.0966593	7.18	18.1	2.72	1.03	3.19	5.31	3.992
2889252631	118	49.35	119.6	63.9856	64.8532	130	21.2	39.8	54	1.12	2.26	0.47	3.68	2.19	1.29	1	11.8333	-1.56654	-2.15	11	40	1.27627	6.47	18.4	1.24	0.17	1.98	3.13	1.002
2889253477	108	43.55	47.34	55.4977	24.3265	130	7.6	42.1	40.3	0.87	4.18	1.12	2.56	2.31	1.53	0	13.0833	-1.06682	-2.8	13.6	38	0.531286	5.46	14	2.29	22.05	11.06	4.13	7.548	8.7	14.7
2889254281	109.9	50.46	48.73	58.7253	26.039	128	19.5	50	53.3	0.51	3.96	1.83	1.8	2.59	1.52	1	12.5	-0.494712	-2.44	10	32	-0.527475	6.43	16.6	3.53	1.91	3.62	4.93	10.173	5.7	13.4
2889256620	54.13	50.78	25.98	53.1687	25.5186	119	11.3	44.7	25.3	0.59	4.54	1.71	2.56	2.35	1.71	1	4.75	-0.574368	-2.16	2.8	14	-1.37664	7.12	19.9	2.12			3.75	6.494
2889256869	97.89	44.17	41.26	57.5683	24.2647	137	14.2	48.3	47.7	0.68	3.38	1.13	1.94	2.44	1.64	1	11.9167	0.0412717	-2.87	8.5	26	-1.18034	7.83	17.5	2.05	2.23	5.3	5.92	5.155	5.1	10.5
2889258046	79.73	48.74	12.61	68.1032	10.7711	122	10.6	45.6	37.2	0.54	3.87	1.72	1.81	2.41	1.56	1	6.08333	-1.89179	-2.02	4.6	18	0.0208016	6.61	21.8	4			3.15	3.451	2.7	6.7
2889258052	99.34	46.81	36.64	53.7089	19.8097	123	17.8	47.5	44.8	0.65	3.81	1.58	1.8	2.47	1.73	0	11.75	-2.75259	-2.56	10	28	-1.00178	6.75	26.2	1.86	0.67	3.4	4.42	6.197	5.5	11.3
2889258816	98.6	45.65	47.65	52.8415	25.5365	134	16.7	49.1	43.9	1.26	3.78	1.22	2.22	2.48	1.69	0	11.9167	-1.00448	-2.47	12	30	-0.488216	8.07	18	3.35	0.63	3.84	4.78	4.663
2889258971	117.9	36.73	221.3	52.4699	98.4868	128	88.6	46	38.8	0.84	3.76	1.16	2.24	2.37	1.59	1	14.25	-1.30422	-2.69	13.5	58	1.78753	7.87	14.9	1.73	0.31	1.8	5.21	0.68	27.6	16.1
2889261323	56.37	52.97	9.207	50.359	8.22521	129	14.4	43.3	28.9	0.68	3.78	1.08	2.59	2.22	1.73	1	5.33333	-1.17559	-2	2	15	-1.67287	7.3	18.3	5.18	0.01	0.44	2.85	11.329
2889261720	118.9	49.69	26.6	58.8007	13.1547	148	26.1	53.9	43	0.78	3.98	1.43	2.33	2.49	1.52	1	13.75	0.0179564	-3.29	12	32	-1.34267	8.9	20	3.28	1.95	2.45	5.28	14.554
2889262954	63.78	54.46	29.54	48.2268	22.3365	120	25	44.9	49.8	0.73	3.57	1.37	2.02	2.43	1.7	0	8.08333	-0.433442	-2.5	7	27	2.37694	8.05	15.9	2.68	0.3	0.934	5.49	8.359
3000031705	69.14	51.02	53.94	64.1704	50.0629	121	13.7	46.9	31	0.48	5.13	1.65	3.2	2.47	1.74	0	5.41667	-0.266101	-2.15	3.5	18	1.19744	5.57	14.6	1.93	0	1.09	4.1	3.442
3000050579	77.26	46.86	20.75	37.6238	10.1048	135	3.7	44.1	49.5	0.68	3.11	1.19	1.68	2.38	1.56	1	13.4167	-1.88052	-2.63	9.5	26	-3.23336	6.6	17.5	0.68	0.67	7.97	4.71	5.152	2.8	11.8
3000071531	103.4	52.3	30.66	62.1357	18.4244	127	6.4	49.3	44.6	0.87	4.22	1.39	2.3	2.36	1.48	1	10.75	-1.88277	-2.4	7	27	-0.463926	7.78	19.3	1.99	0.04	2.12	3.98	3.039	4.3	11.6
3000166910	57.18	48.73	24.47	58.8153	25.1698	131	19.1	46.3	46.5	1.32	5.91	1.2	3.79	2.41	1.59	0	4.83333	-2.00573	-2.7	3.6	14	-0.557637	6.56	18.7	4.49	0.04	1.7	2.07	8.427
3000197763	75.57	50.27	27.31	77.2604	27.9209	139	22.7	43.9	34.1	0.61	3.48	3.48	1.63	2.49	1.54	0	4.83333	0.526927	-2.63	4.2	16	0.956958	7.66	19.2	2.03	0.01	1.48	3.88	6.852	2	5.7
3000301121	67.47	53.44	31.02	71.5603	32.9006	125	18.3	50.4	27.4	1.22	5.04	1.39	3.08	1.74	1.7	1	4.25	-1.56451	-2.5	2	14	-0.413679	7.42	19	2.45	0.01	0.33	3.55	5.752	5.3	3.6
3000308939	140.7	38.93	118.7	74.7456	63.0583	117	30.8	48.4	35.4	0.97	3.64	1.53	1.78	2.51	1.45	1	12	-0.178806	-2.37	12.5	42	1.33408	6.5	15.6	2.54	1.52	5.88	5.02	0.959
3000367026	54.11	47.01	39.22	69.2425	50.1884	121	12	46.2	39.9	0.56	3.57	1.5	1.76	2.47	1.59	0	4.08333	-1.11109	-3.77	2.8	13	1.11098				0.02	3.03	2.36	4.889
3000676624	100.4	51.92	26.1	62.4446	16.2331	131	9.6	45.1	40.1	0.7	3.42	1.25	2.04	2.39	1.63	1	10.4167	-0.213557	-2.16	8	28	0.197216	6.52	17.2	1.49	0.25	1.06	3.61	13.937
3000688728	95.69	42.97	15.64	60.0825	9.82015	131	9.6	47.7	43.7	0.78	4.46	1.97	2.14	2.5	1.37	0	10.5	-1.79711	-2.63	5.5	27	0.260129	6.85	25.6	2.95	0.01	2.39	4.27	3.561	2.3	9.5
3000736188	74.86	50.62	13.47	53.6723	9.65757	127	10.1	45.8	41	0.71	4.57	1.49	2.68	2.41	1.58	0	8.75	-1.62901	-2.36	7.1	20.5	-0.417064	6.09	20	4.16	0.03	1.81	4.48	13.034	2.7	8
3000757817	82.55	47.55	14.79	64.3069	11.5215	125	8.6	46.7	45	1.06	4.33	1.41	2.54	2.54	1.76	1	7.33333	0.192383	-2.6	5	17	-1.75136	6.49	15.3	4.06			4.78	7.486	1.9	7.6
3000811129	93.34	44.48	16.99	67.8378	12.348	133	10.7	42.6	47.8	0.44	4.11	1.65	2.18	2.42	1.5	1	8.66667	-1.56237	-2.7	4	21	-0.507239	5	15.7	1.62	0.01	0.28	2.55	8.396	3	8.6
3000834795	59.17	51.81	17.98	67.5383	20.5229	119	14.5	47.8	42.5	0.4	4.16	1.69	2.38	2.64	1.7	1	4	-1.21464	-2.56	2.8	13.5	0.0764326	8.05	22.2	3.28	0.09	0.66	3.23	3.671	2.4	4.7
3000855190	71.34	49.72	20.75	57.383	16.6905	127	11.3	42.3	34.9	0.65	3.57	1.41	1.87	2.5	1.57	0	7.08333	-1.45601	-2.16	6	19	0.177729	7.67	23.1	3.71	0.08	5.17	3.93	6.485	2.6	7.4
3000975541	49.13	49.45	33.96	55.1319	38.1087	105	11.3	44.2	29.4	0.54	3.64	1.25	2.01	2.46	1.57	1	4.08333	-0.857333	-2.37		14	0.324266	8.24	20.1	4.13	0.01	1.56	3.01	4.512	2.8	4.6
3000978577	65.19	47.39	33.48	54.27	27.8718	129	16.6	45.4	37.9	0.52	3.77	1.42	2.14	2.43	1.59	0	6.58333	-0.385528	-2	5.9	18	0.00957413	6.33	17.2	2.46	0.01	0.01	3.51	8.101	3.1	6.6
3001059168	119.3	47.03	89.99	58.1774	43.8842	142	14.3	45.6	45	1.16	4.03	1.1	2.61	2.35	1.59	0	12.9167	0.726922	-2.18	11	42	0.989407	6.19	15.6	1.42	3.54	6.04	6.77	7.358	13.6	15.2
3001273583	67.57	50.72	16.97	51.9929	13.0579	112	9.4	41	34	0.7	3.58	1.01	2.25	2.4	1.61	0	7.5	0.550954	-2.23	6	16	-2.22908				0.4	9.7	4.32	6.351
3001334742	159.8	40.87	180.2	68.9839	77.7903	133	31.2	55.3	38.9	2.37	5.23	1.12	3.33	2.71	1.76	1	14.3333	0.916341	-2.71	13	58	1.63848	6.15	15.1	6.77	2.27	6.31	6.65	3.828	21.1	20
3001466367	73.38	44.5	23.33	47.878	15.2221	122	15.6	47.5	34.2	0.69	4.41	1.75	2.07	2.59	1.25	0	9.41667	-2.68493	-2.16	9.6	20	-1.70441	6.38	16.3	0.75	0.01	2.08	3.23	5.069	2.5	8.1
3001504394	59.28	46.65	21.68	52.3631	19.1503	136	14.7	47.3	40.3	0.68	4.76	1.76	2.83	2.41	1.86	0	6.5	-0.847124	-2.65	5.9	18	0.614161	5.94	17	3.52	0.01	0.54	4.5	7.552	3	5.9
3001649566	65.72	49.61	27.98	55.012	23.4211	121	9.7	49.7	29.4	0.67	3.63	1.1	2.35	2.5	1.59	0	6.5	-1.08667	-2.06	4.2	18	0.0671156	6.3	19.1	2.61	0	2.27	3.5	9.782	2.5	6.6
3001740402	55.66	45.96	35.28	61.2855	38.8457	130	13.5	45.8	42	0.84	3.12	1.08	1.78	2.49	1.83	0	5	-1.60265	-3.47	2.6	14	0.319867	6.91	18.9	1.97	0.01	3.84		6.893
3001784227	96.34	49.98	30.65	55.0411	17.511	134	8.8	43.7	29.5	0.87	4.16	1.55	2.43	2.4	1.54	1	11.9167	-0.14693	-2.61	9	32	0.177726	5.02	13.6	1.09	1.54	2.05	4.84	6.801	5.5	13.5
3001811915	181.7	48.84	112.3	77.4172	47.8478	172	19.4	52.5	64.1	1.15	4.67	1.55	2.69	2.61	1.42	1	15.6667	0.530484	-2.83	15.5	52	0.705549	7.57	18.5	4.55	2.36	7.23	7.34	16.909	16.1	20.5
3001812509	98.96	52.53	39.86	52.3425	21.083	134	9.7	41.1	39.8	0.48	3.52	1.22	2.27	2.41	1.48	0	11.75	-1.27477	-2.33	10	31	-0.330727	6.51	17.1	2.6	0.31	3.03	3.82	6.753	5.9	12.6
3001893550	93.86	45.27	71.64	61.2406	46.7428	123	25	40.6	51.3	1.09	3.17	1.35	1.46	2.4	1.51	0	9.83333	-0.860026	-2.58	9.5	28	1.13276	7.02	19.6	2.55	0.01	2.26	4.85	2.651	9.3	9.7
3002018153	64.26	62.59	11.92	62.9938	11.6851	140	17.4	48.7	54.1	0.67	3.38	1.33	1.87	2.55	1.89	1	5	-0.0532639	-2.3	3.5	15	-0.430362	7.85	22.2	4.61	0.01	0.19	3.35	7.547
3002043828	67.61	46.05	20.86	51.1229	15.7732	129	16	40.8	30	0.83	3.4	1.06	2.1	2.38	1.65	1	7.33333	0	-2.28	4.5	19	-0.837709	7.51	17.6	1.43	0.01	0.92	3.08	4	2.6	7.8
3002053260	90.86	48.76	20.88	58.1504	13.3632	140	28	49.1	47.5	0.61	3.78	2.1	1.39	2.1	1.39	0	11.3333	-1.79735	-3.7	6.1	21	-1.94385	7.68	17.6	3.92	0.07	4.49	5.9	9.564	3.5	9.2
3002071302	75.08	45.59	22.98	51.2807	15.6956	120	12.5	46.4	38.6	0.84	3.76	1.44	2.02	2.51	1.53	1	9.08333	-1.60516	-2.5	9	22	-0.751499	7	18.7	2.17	0.26	1.74	3.49	5.994
3002072542	81.19	42.54	92.39	45.6237	51.9174	131	10.9	44.4	49.5	0.63	3.91	1.3	2.44	2.3	1.51	1	12.8333	-2.02566	-2.9	11.6	43	1.68256	6.38	20.2	1.65	0.46	1.29	4.56	8.682	9.1	12.7
3002074518	75.37	51.17	21.73	75.8243	21.861	129	15.7	47.7	38.8	0.55	5.83	1.89	3.73	2.47	1.55	0	5.08333	0.694601	-2.44		15	0.0751072	7.35	22.6	1.64	0.01	2.61	5.21	8.957
3002089910	60.89	48.71	23.9	67.044	26.3155	135	18.8	43.8	27.9	1.08	4.04	1.43	2.42	2.43	1.55	0	4.08333	-0.808563	-2	2.6	14	0.210998	6.45	17	3.13	0.4	27.6	3.84	8.572	1.6	4.8
3002097431	99.48	47.6	32.21	56.0696	18.1544	124	11.2	46.6	43.8	0.41	3.56	1.55	1.79	2.47	1.59	1	12.8333	-1.25676	-3.37	8	26	-1.76757	5.78	18.3	1.89	1.31	4.29	4.82	4.6	4.8	10.8
3002121585	87.73	49.35	33.5	75.6339	28.8811	115	7.6	43.7	31	2.08	3.97	1.31	2.24	2.3	1.41	1	6.08333	-0.643486	-2.13	4	18	0.121154	5.77	17	3.18	0.01	0.01	2.47	7.495	2.9	6.6
3002126252	71.01	55.97	26.48	76.0966	28.3768	121	12.5	48.8	34.3	3.2	0.97	1.22	1.92	2.49	1.78	1	4.33333	0.349168	-2.64	2.5	15	0.610909	7.94	22.2	4.37	0.01	0.81	4.12	8.96	1.9	5.4
3002135203	57.17	48.29	26.69	58.2131	27.177	127	9	46.2	42.1	0.55	3.98	1.52	2.24	2.54	1.62	1	4.66667	-1.03605	-2.05	3.5	15	0.032803	5.85	19.4	1.55	0.01	0.45	2.2	10.18	2.7	5.5
3002137175	51.24	42.72	33.12	48.2986	31.2188	136	15.7	50.4	23.8	0.83	4.62	1.16	3.32	2.61	2.06	0	5.66667	0.899219	-2.33	2.6	16	0.0893396	5.97	14.6	4.05	0.01	1.82	3.89	8.607	2.5	5.5
3002167677	80.14	55.48	24.89	80.9475	25.1408	131	10.5	46.5	22.6	0.56	3.9	1.34	2.42	2.47	1.74	1	4.91667	-0.7907	-2.68	4	17	1.41434	5.71	16.8	4.76	0.01	0.35	3.1	7.301	2.4	5.8
3002167977	117.8	36.93	152.9	59.9307	77.7878	114	8.4	48.5	37.2	1.02	3.8	1.24	2.28	2.46	1.67	0	12.6667	0.719639	-2.32	15	49	2.15344	5.43	16.2	2.8	2.3	4.11	5.48	20.499	17.9	16.1
3002171549	73.64	46.12	61.63	60.8484	50.9246	123	13.3	48.3	21.9	0.52	3.34	1.23	2.03	2.54	1.54	1	7.5	-2.26646	-3.21	5	23	1.55256	6.6	18.2	0.67	0.01	0.19	3.18	3.312	5	8
3002181322	74.61	50.9	22.62	53.0429	16.0814	138	10.4	47.9	40	0.52	3.88	1.24	2.56	2.47	1.68	0	10.75	-1.87036	-3.01	8	21	-0.79479	7.16	17.3	2.07	0.01	0.33	4.57	20.101
3002183115	77.46	54.85	11.11	55.1621	7.91184	136	17.5	41.5	43.9	0.72	4.32	1.14	3.11	2.39	1.73	1	8.25	0.335201	-2.49	5	20	-1.06919	6.31	16.3	1.85	0.01	0.33	3.27	5.996
3002184444	113.6	43.05	95.07	59.6513	49.9212	138	26.5	46.3	40.1	1.31	4.44	1.81	2.36	2.56	1.58	1	12.6667	-0.0558154	-2.29	9.5	39	0.713499	6.14	16.6	2.87	1.02	5.52	7.21	1.505	11.8	13.5
3002185491	121	48.03	28.67	56.9207	13.4869	126	10.4	44.7	52.9	0.7	3.8	1.94	1.79	2.32	1.53	1	13.3333	-0.295912	-2.29	13	36	-0.706563	6.51	14.3	2.03	1.67	5.4	5.15	13.155	4.2	16.6
3002186258	45.66	40.72	31.75	53.02	36.8678	115	11.2	43.8	20.9	0.58	4.43	1.16	3.16	2.5	1.61	0	4.66667	-2.5217	-3.36	2.6	13	0.0259007	5.9	17.3	5.76	0.01	2.5	2.06	19.942	2.4	3.7
3002187040	189.1	39.01	215.7	84.4945	96.38	160	14.4	49.5	64.7	1.38	3.26	1.03	2.1	2.51	1.52	1	14.1667	1.0422	-2.2	14	70	2.71544	36.36	15.6	3.63	1.78	6.09	6.68	9.873
3002187110	49.36	45.83	17.49	47.3504	16.7779	118	9.5	50.5	33.9	0.53	3.67	1.48	2.07	2.53	1.62	0	5.41667	-1.41213	-2.53	3	15	-0.492231	5.59	15.3	2.94	0.01	0.5	3.48	3.351	1.1	5.5
3002187405	91.68	45.77	21.59	50.1558	11.8113	131	10.2	50.1	57.9	0.55	3.41	1.53	1.77	2.5	1.53	1	12.1667	-1.03374	-2.22	10	27	-1.58635	6.55	19.4	3.3	0.8	2.7	4.91	5.309	4.9	10.6
3002187591	141.3	44.05	177.5	70.2732	88.2767	152	35.5	47.9	61.8	2.27	4.28	1.4	2.47	2.53	1.94	1	12.75	-0.832395	-2.27	12.5	51	1.93948	6.74	20.9	3.13	0.42	1.93	6.28	2.051
3002189989	138.8	45.78	52.53	80.7577	30.5634	144	26.1	47.4	51.9	0.68	3.97	1.65	2.15	2.48	1.8	1	11.9167	1.2305	-2.77	8.5	30	-0.152241	7.56	24.8	2.54	1.95	3.77	6.06	8.778
3002220366	56.11	51.85	18.46	58.4236	19.2212	131	9	42.9	31.6	0.68	3.47	1.28	2.09	2.46	1.48	1	4.58333	0.706842	-2.31	3	14	-0.572461	6.65	18.5	3.36	0.01	0.06	3.76	4.587	1.5	5.2
3002221774	109.8	47.98	27.64	56.7477	14.2851	136	14.6	48	49.5	1.1	4.35	1.98	2.07	2.4	1.61	0	11.9167	-0.604998	-2.08	10.5	30	-0.793813	6.23	16.4	3.91	1.49	3.93	5.42	8.235
3002232206	75.45	48.13	33.83	43.7653	19.6233	123	16.2	47.3	39.4	0.47	3.91	1.68	1.97	2.41	1.47	0	11.4167	-1.23267	-2.79	8.5	26	-0.867177	5.36	16.4	2.39	0	1.54	4.8	5.546
3002238075	65.59	47.73	54.69	63.291	52.7731	118	12.3	43.8	23.2	0.4	3.66	1.47	2.17	2.46	1.73	0	5.08333	-1.07512	-1.95	3.5	19	2.1239	6.02	18.3	1.09	0	1.27	3.16	4.577	3.8	5.8
3002243662	94.59	45.98	87.7	63.2401	58.6336	135	8.5	47.8	46.5	1.06	5.2	1.25	3.44	2.46	1.31	1	9.25	-2.33431	-2.26	7	27	0.72559	5.08	16.1	2.1	0.01	0.12	2.94	4.663	7.9	9.7
3002252480	65.62	49.86	21.41	62.4581	20.3783	131	18.2	47.7	47.3	0.6	4.25	1.71	2.19	2.46	1.73	1	5.08333	-0.5411	-2	2.8	17	0.714885	5.97	19.2	4.97	0.01	0.16	3.16	10.075	1.2	6.7
3002252493	124.3	50.28	75.2	58.393	35.327	147	4.4	51.6	46.7	0.46	4.29	1.7	2.47	2.61	1.71	1	13.25	-1.35677	-2.28	12.6	39	-0.13134	4.87	17.4	2.97	2.28	2.95	4.24	8.629	8.8	15.2
3002253777	105.6	51.92	40.73	68.0186	26.2348	152	13.3	47.5	43.7	0.82	4.85	1.75	2.85	2.48	1.6	1	9.33333	0.278632	-2.18	8	27	0.447756	7.48	17.5	5.11	0.01	1.04	4.57	6.176	6.6	10.3
3002254008	80.43	43.09	74.53	48.7852	45.2065	123	10.6	47.2	37.4	0.65	3.73	1.82	1.74	2.49	1.77	0	10.3333	-1.32904	-2.29	10	29	0.697963	6.75	15.8	3.24	0.16	3.85	4.4	0.876	5.8	11
3002254764	122.7	48.55	43.62	61.0228	21.6937	141	10.1	47	34.6	0.53	3.76	1.19	2.48	2.34	1.73	1	12.5	-1.07974	-2.79	12.5	33	-0.840003	6.56	19.3	1.94	1.22	4.34	4.22	17.362	4.1	14
3002255912	56.79	39.78	16.31	37.7825	10.8511	88	2.5	38	19.9	0.56	3.84	1.03	2.78	2.32	1.86	0	10.6667	-4.62199	-3.18	8.83	18	-2.99756	6.3	20.9	7.14	0.01	0.01	2.97	16.079	1.7	6.7
3002256207	76.69	50.43	15.05	54.5217	10.6996	136	13.8	45.5	36.5	0.36	3.93	1.8	2.01	2.42	1.48	1	8.33333	-0.999624	-2.47	7	20	-1.08408	5.13	15.3	3.12	0.01	0.28	4.11	8.5	1.7	8.2
3002257549	98.33	49.58	43.63	47.6845	21.1581	135	12.8	49.6	45.7	0.25	3.07	1.76	1.23	2.5	1.49	1	13	-0.935206	-2.04	12.5	32	-1.39609	5.48	16	2.6	2.05	3.61		8.321	6	13.5
3002258919	84.42	46.42	22.51	52.2582	13.9343	132	9.4	43.4	37.2	0.56	4.04	1.64	2.31	2.5	1.7	0	10	-1.63856	-2.06	9	23	-1.07741	5.8	18.9	1.73	0.01	0.01	3.57	10.447	2.2	9.3
3002268514	106.8	46.54	62.44	49.6262	29.0137	131	10.3	46.5	49.7	0.52	3.56	1.62	1.76	2.46	1.33	1	13.5	-0.0724335	-2.17	10	35	-1.12394	6.89	17.8	2.97	1.8	3.73	6.75	3.742	8.3	13.5
3002272065	106.4	52.31	25.21	55.4679	13.1424	137	9.2	44.2	43.8	0.56	4.24	1.8	2.21	2.3	1.88	1	12.3333	-0.159696	-2.22	12.25	33.5	-0.262057	7.57	15.1	5.46	0.68	2.13	4.2	8.976
3002276149	74.89	48.98	20.26	49.8245	13.479	134	14.6	51.3	43.7	0.78	4.05	1.87	2.02	2.63	1.58	0	10.4167	-1.94544	-3.18	7.1	22	-0.822136	7.28	17.1	4.19	0.23	3.87	5.1	10.271	2.8	8
3002276185	80.84	48.22	44.17	62.5324	34.167	139	15.8	48.1	44.1	0.71	4.01	1.62	2.36	2.56	1.93	1	7	1.01138	-2.02	4.5	23	1.1904	8.06	22	1.93	0.06	2.2	5.3	6.198	5.4	7.9
3002284743	85.56	49.15	22.52	67.3632	17.7305	113	9.5	46.9	25	0.51	3.57	1.32	2.02	2.48	1.58	1	7.25	-0.470962	-2.72	5	19	-0.455758	7.15	20.2	2.58	0.01	0.17	3.18	5.656
3002292542	161.5	44.21	68.13	67.4826	28.4681	132	34	48.4	41.5	0.5	4.99	1.71	3.04	2.51	1.39	1	14.5833	1.38362	-1.99	13	48	0.211544	7.88	17.4	1.87	1.47	3.42	6.53	6.838	10.3	20
3002302217	68.69	50.9	36.89	59.1093	31.7447	130	10.9	45.3	26.9	0.39	4.8	1.8	2.79	2.49	1.7	1	6	0.735018	-2.11	3	20	1.17078	8.19	15.8	2.23			4.26	3.06
3002302708	124.5	48.19	56.84	61.7437	28.1889	136	11.2	48.5	45.2	0.53	3.48	1.39	1.85	2.51	1.65	0	12.5833	-0.392216	-2.03	11.5	36	0.0211784	5.66	13.2	1.53	2.08	5.95	5.31	5.515	6.1	14.9
3002304671	78.25	47.92	24.31	60.2108	18.7058	135	9.1	45.1	29.7	0.55	3.76	1.25	2.44	2.55	1.55	0	7.33333	0.330142	-2.32	5.5	20	0.246741	6.75	18.5	3.96	0.01	3.25	5.93	15.183	1.9	7.3
3002306427	76.77	51.93	11.39	49.5282	7.34827	138	9.5	49	38.2	0.88	4.71	2.06	2.24	2.58	1.6	1	9.66667	0.829333	-2.2	9	21.5	-1.58482	7.21	19.5	4.05	0.36	3.72	4.82	3.919	1.1	9.8
3002312618	54.76	46.83	41.13	50.2415	37.7362	119	8	46.8	28.7	0.5	4.49	1.58	2.7	2.4	1.48	0	5.66667	-1.77248	-2.02	3	16	-0.217918	6.32	18.5	2.23	0.01	0.78	3.21	5.303	3.8	5.5
3002313191	110.1	49.54	36.99	53.3923	17.9381	127	15.5	42.7	55.1	0.81	3.89	1.66	2.12	2.43	1.41	1	12.8333	-0.597694	-2.04	12.5	35	-0.583056	5.12	16.1	3.1	1.42	5.07	4.96	7.877
3002319680	94.79	51.78	35.61	53.2661	20.0106	123	7.1	49.4	36	0.51	3.79	1.44	2.2	2.51	1.82	0	12.1667	-0.434308	-2.97	11	31	-0.0118881	6.37	17.2	1.59	4.18	0.22	5.38	6.678	5.8	12.6
3002324734	114.3	49.98	37.85	64.0373	21.2057	139	11.5	44.7	51.6	0.92	3.88	1.41	2.05	2.47	1.46	1	11.5	-1.65388	-2.11	9	31	-0.188672	6.5	18.6	8.28	0.38	1.26	4.38	1.636	5.8	12.8
3002325149	83.6	48.26	13.56	58.5424	9.49563	124	13	44.6	42.7	0.37	2.98	1.47	1.44	2.4	1.89	1	8.83333	0.572201	-2.74	6.5	21	-0.846166	7.15	19.3	1.58			4.31	3.585
3002337904	102.4	48.21	32	50.2866	15.7146	134	15.6	45.2	38.9	0.63	3.23	1.38	1.61	2.38	1.56	1	12.9167	-0.0092622	-2.15	11	33	-0.938834	5.65	16.8	6.41			4.43	5.677	4.9	13.6
3002338697	75.38	45.43	27.55	49.5023	18.0922	137	8.8	51.2	38.9	0.73	4.27	1.18	2.73	2.34	1.32	1	10	-2.70237	-2.71	6	24	-0.575052	6.03	17.9	2.11	0.34	2.49	2.62	9.021
3002338724	148.5	51.17	14.55	64.6995	6.33925	127	8.2	47	49	0.83	3.63	1.5	2	2.39	1.94	1	13.8333	-0.276916	-2	13.6	39	-0.783992	6.45	13.7	1.92	2.49	5.23	5.01	10.517	5	17.3
3002342256	79.1	47.57	27.37	48.7346	16.863	130	9.9	46.1	39.3	0.51	5.06	2.03	2.68	2.4	1.46	0	9.75	-1.4669	-2.02	10	23	-0.987762	6.48	23.2	1.74	0.01	5.06	4.61	9.088	4.3	9.3
3002345856	140.8	42.56	118.6	66.8756	56.3313	125	14	45.8	65.8	0.62	3.89	1.39	2.19	2.45	1.33	0	13.4167	0.451448	-2.2	14	48	1.53079				1.66	2.04	5.38	2.168	13.9	18.6
3002348385	77.75	44.75	42.78	49.8397	27.4231	134	9.4	47.8	38.6	0.43	4.4	1.69	2.56	2.37	1.56	1	9.83333	0.278632	-2.41	7	26	-0.00712904	6.3	22.9	3.39	0.94	3.91	5.23	3.816	6.6	9.8
3002350370	82.84	43.39	38.19	50.9589	23.4925	128	16.4	46.5	39.2	0.54	4.49	1.55	2.59	2.5	1.54	0	10.1667	-1.16341	-2	8.1	22	-1.56583	6.05	17.5	1.21	0.15	2.37	5.06	9.381	5	8.8
3002351485	80.47	47.31	29.15	66.8684	24.2229	134	14	50.5	41.7	0.45	4.99	2	2.57	2.55	1.62	1	6.25	0.757635	-2.24	4	20	0.830683	6.84	22.6	3.78	0.01	1.29	4.27	6.096	3.8	7.9
3002354948	68.12	47.11	16.08	51.419	12.1377	131	13.2	52.7	53.5	0.52	3.84	1.41	2.08	2.5	1.67	1	7.25	-1.30193	-2.26	5	20	-0.32225	7.26	24.9	3.42	0.16	0.58	3.01	13.547	2.9	8.2
3002356858	55.66	45.55	28.23	64.6319	32.7805	122	14.7	44	37.2	0.6	3.95	1.14	2.6	2.41	1.51	1	4.16667	-0.892578	-2.75	2.5	13	-0.19314	8.99	18.9	1.59	0	0.74	2.58	7.571
3002363304	63.29	42.39	30.14	51.8335	24.6842	124	11.4	47.6	44.1	0.32	3.51	2.09	1.21	2.4	1.68	0	6.83333	0.579953	-2.4	5.9	20	0.903476	7.66	21.2	1.18	0.01	2.82	3.99	6.252	6.1	6.3
3002363305	108.1	47.15	52.32	62.135	30.0731	136	9.3	47.5	51.5	0.72	3.67	1.8	1.53	2.36	1.69	1	11.0833	0.783538	-1.97	11	33	0.548327	7.62	20.2	0.67	2	8.35	5.43	11.915	9.6	12
3002364267	57.05	46.09	20.33	59.7677	21.2985	139	15.3	50.8	25	0.65	3.75	1.68	1.77	2.46	1.64	1	4.5	-0.538116	-2.4	3.3	15	0.38603	6.28	18.9	1.92	0.01	0.54	3.17	4.974
3002364904	123.6	41.14	63.63	53.8509	27.7228	131	13.8	48.3	46.2	0.75	3.02	1.32	1.59	2.44	1.44	1	15.0833	-0.98117	-2	12.5	40	-0.870395	6.34	17.8	0.51	1.32	2.81	4.14	1.615	9.2	15.9
3002370541	92.94	43.05	37.29	53.4211	21.434	128	15.1	46.8	38					2.39	1.66	1	12	-1.17324	-2.67	10	30	-0.355282	6.82	18.8	2.06			4.08	11.095
3002371373	119.7	46.38	19.49	55.9249	9.10591	134	13	45	59	0.74	3.96	1.85	1.74	2.43	1.57	1	13.3333	-1.51545	-2.23	12	33	-1.4495	6.01	15.1	1.8	0.37	4.11	5.11	11.488
3002371713	121.2	46.86	54.58	61.223	27.5705	129	6.4	45.4	53.7	0.74	3.49	1.74	1.71	2.55	1.53	0	12.75	1.17293	-2.6	14	36	0.159102	6.82	14.6	2.44	48.18	12.3	6.92	6.056	8.6	14
3002371780	100.2	47.38	13.85	64.6441	8.93534	126	12.1	49.4	48	0.78	4.52	1.71	2.56	2.46	1.38	0	9.75	-0.0224301	-2.05	6	24	-0.18242	5.05	16.6	1.57	0.01	2.14	6.03	14.477
3002371781	78.27	46.08	21.93	54.9939	15.4084	130	10.9	44.3	46.2	0.56	4.15	1.75	2.28	2.43	1.5	0	8.5	-1.31325	-2.14		22	0.0496051	5.18	18.1	1.69	0.01	1.62	3.67	3.793
3002373873	67.66	54.64	9.876	45.4582	6.63531	140	13.3	47.8	44.1	0.74	4.94	2.1	2.6	2.37	1.59	0	9.5	0.0222655	-2.5	6.11	20	-1.50831	5.13	18.8	1.68	0.01	1.43	5.96	8.927	2.3	8.1
3002374148	55.56	41.68	42.11	40.38	30.6048	136	15.8	43.1	35	0.5	3.56	1.24	2.2	2.28	1.65	0	10.0833	-0.392484	-3.62	9.5	18	-1.90718	6.85	22.4	2.59	0.36	7.49	4.19	7.628	3.9	6.9
3002374655	68.74	45.16	36.79	59.1524	31.6586	126	13.7	49.9	38	0.5	4.73	1.88	2.67	2.51	1.65	1	5.91667	-0.823937	-2.11	5.5	17	-0.509782	6.17	16.9	1.59	0.01	0.28	3	7.315	3.8	5.8
3002376841	58.7	46.11	33.06	49.5884	27.9283	127	11.4	48.6	18.1	0.53	4.52	1.73	2.58	2.57	1.56	0	7	-1.43105	-2.69	4.5	17	-0.46363	9.5	21.5	2.53	0.03	1.11	3.92	7.393	3.4	6.1
3002380159	75.83	43.62	37.6	42.7398	21.1924	106	9.7	40.9	28.8	0.33	3.56	2.06	1.27	2.21	1.22	0	11.25	-3.61698	-2	8.1	25	-1.48625	5.73	17.1	2.06	0.18	3.11	3.83	5.145
3002381028	78.93	55.7	22.03	67.6698	18.8872	121	12.5	45.7	28.3	0.96	3.69	1.78	1.85	2.43	1.79	1	5.83333	0.634942	-2.1	5	19	0.716889	6.19	18.1	3.06	0.01	0.56	4.24	3.564	3.1	7.2
3002385294	66.64	45.52	26.28	60.2148	23.7462	135	13.3	44.2	47.5	0.48	4.01	1.78	2.15	2.53	1.55	0	6.75	-0.797881	-2.48	5.9	17	0.267124	6.97	17.8	4.42	0.01	1.98	3.79	7.572
3002388496	72.96	47.62	36.95	68.5055	34.6941	113	13.3	46	48.7	0.68	4.28	1.6	2.49	2.54	1.85	1	5.91667	-0.992327	-3.1	3	16	-0.191659	6.11	17.9	1.2			3.87	8.23	3	6.1
3002407922	97.04	46.36	61.17	47.9227	30.2085	128	8.1	48.5	66.5	1.5	4.3	1.51	2.34	2.45	1.78	0	13.75	0.754773	-2.86	13	36	-0.29609	6.18	14.7	2.82	3.87	4.72	5.7	8.752	8.3	14.4
3002409010	87.63	42.83	69.56	53.0697	42.1263	147	14	46.8	60	0.56	4.36	1.79	2.28	2.31	1.67	0	10.75	-1.06258	-2.3	10	28	0.262035	7.55	19.1	1.83	0.01	1.05	5.7	4.19	7.6	9.9
3002411525	68.87	49.53	19.05	71.5636	19.7951	123	11.3	49.1	30.8					2.32	1.48	1	4.33333	-1.05927	-2.29	3	15	0.223723	6.42	17.3	4.25	0	0.66	2.64	4.902	6.2	4
3002417970	87.78	50.46	35.83	56.2692	22.9679	114	21.2	42.5	38.5	0.84	4.2	1.55	2.41	2.28	1.56	0	9.25	-0.405912	-1.98	8	24	-0.108296	7.68	15.9	5.99	2.72	10.4	5.91	8.555
3002420954	80.85	45.1	69.56	74.7504	64.3121	127	15.4	46.6	51.6	0.6	0.6	5.58	3.12	2.51	1.73	0	5.25	-0.021401	-2.11	5	20	2.20448	6.9	18.9	2.58	0.01	4.68	3.83	10.487	5.4	6.7
3002442857	95.61	42.3	90.96	51.8446	49.3232	136	11.8	48.2	56.8	0.48	4.37	1.92	2.15	2.3	1.47	0	11.75	-1.34625	-2.11	8.9	33	0.348661	5.07	16.8	2.04	0.01	3.13	4.15	4.759	10.2	12.3
3002442863	56.53	48.41	27.73	55.0884	27.0228	125	11.6	45.4	24.9	0.46	3.12	1.73	1.13	2.38	1.61	0	5	-0.667638	-2.1	4	15	-0.30148	6.34	19.07	3.74			3.7	6.773	3.7	5.5
3002448003	68.33	49.65	15.09	55.5582	12.2695	125	12.9	46.2	37.5	0.35	3.83	1.73	1.91	2.35	1.58	1	7.16667	-0.517623	-2.57	5	17	-1.2603	7.55	21.1	2.49	0.01	0.01	3.71	2.574	2.3	6.8
3003002150	112	46.66	25.09	54.7704	12.2695	128	14.1	48.9	50.7	0.96	4.05	2.07	1.7	2.54	1.63	1	13	-0.353328	-2.16	13	31	-1.59013	7.67	14.8	1.72	1.05	3.48	7.35	3.862	4.5	14.3
3003008070	104	50.19	104.6	57.0645	57.3937	130	22.7	48.9	52.6	1.33	4.52	1.61	2.49	2.51	1.56	0	11.25	-1.13663	-2.23	10	38	1.54436	6.67	16.4	5.18	0.01	2.43	4.6	1.872
3003008858	113.7	47.26	18.84	57.7624	9.57118	139	12.9	46.1	66.6	1.33	3.65	1.26	2.05	2.5	1.6	1	12.6667	-0.344169	-1.99	9.5	29	-1.72164	6.91	20.1	1.46	2.35	4.08	5.67	7.947	4.2	13
3003011337	175.4	35.28	240.2	80.8396	110.705	151	44.3	42.8	64.8	1.1	3.48	1.06	2.14	2.48	1.43	1	14.4167	-3.04996	-3.07	14.5	64	2.449	6.03	16.8	3.71	2.39	7.33	2.39	0.247	24.7	21.2
3003012057	70.15	47.46	27.47	56.4258	22.0958	112	11.2	47.5	68.3	0.96	4.55	1.55	2.48	2.5	1.61	0	6.91667	-0.494927	-2.16	6	17	-1.00257	7.24	19.2	1.5	0.09	1.33	2.97	18.816
3003012727	90.94	52.78	4.195	67.6999	3.12295	128	11.8	47.3	56.4	0.62	3.9	1.75	1.84	2.59	1.74	1	7.58333	-2.02055	-2.11	5.5	19.5	-0.80002	6.63	21.8	2.37	0.01	0.21	3.13	6.774	2.9	8.4
3003024189	119.9	51.69	33.06	55.1106	15.1956	148	8	49.3	72.9	1.74	3.8	1.1	2.27	2.46	1.94	1	13.4167	-1.01192	-2.07	12.5	35	-1.10512	6.58	18.3	1.3	1.54	3.58	6.26	9.057	6.3	15.4
3003032004	70.31	51.59	46.63	69.0613	45.8019	122	13.1	47.5	32.8	0.46	3.85	1.61	1.86	2.45	1.39	1	5	-1.12123	-2.36	4	16	0.37948	6.2	17.6	2.46	0.08	1.2	2.86	6.142	4.4	5.1
3003033328	81.89	42.59	54.74	55.7475	37.2649	129	10.8	49.5	49.2	0.3	3.13	1.13	1.75	2.3	1.86	0	9.58333	-0.457453	-2.59	11	25	0.597385	8.09	16.8	2.89	3.29	6.64	5.74	18.504	6.6	9.2
3003041206	95.73	47.66	47.88	49.3339	24.6747	137	10.9	48.1	64.9	1.3	4.23	1.5	2.21	2.53	1.46	1	12.5	-1.10293	-2.12	10	35.5	-0.0379594	6.91	17.7	1.73	0.83	2.71	4.15	2.585	9.3	13.7
3003046252	84.94	41.09	51.1	50.2604	30.2367	91	15	45.1	30.8	0.41	6.17	2.56	2.79	2.35	1.5	1	11.6667	-2.73848	-2.63	8.5	28	-0.541655	7.58	22.4	3.71	1.41	4.15	3	6.469
3003049548	112.6	47.93	41.28	54.3772	19.9351	149	29.1	52.4	58	0.77	3.92	1.21	2.4	2.68	1.7	1	12.9167	0.384159	-2	12.6	39	0.16321	20.4	25.9	0.19	1.32	4.14	5.82	5.404
3003060780	66.28	50.46	9.443	64.4624	9.18405	128	11.9	45.1	39.3	0.36	3.95	1.69	1.98	2.36	1.74	1	7.16667	-1.80534	-4.43		14	-1.43008	7.47	16.6	1.98	0.01	0.93	3.17	9.208	0.6	6.2
3003067016	92.35	46.33	31.95	62.3528	21.572	135	9.9	48.8	35.5	0.66	3.52	1.44	1.84	2.45	1.53	0	9.75	-0.830468	-2.92	8	22	-0.550341	8.39	18.5	3.22	0.02	1.3	4.93	3.097	4	8.4
3003067038	117.6	43.33	71.6	64.7184	39.4034	96	20.9	49.3	39.1	0.91	4.01	1.6	2.11	2.45	1.76	0	12.3333	0.719639	-3.2	11.5	35	0.72004	7.52	15.4	1.7	6.54	5.57	3.07	8.969	8.8	14.2
3003067138	114.9	43.87	116.8	61.577	62.5953	126	14	50.4	48.9	1.53	3.98	1.16	2.42	2.44	1.62	0	11.9167	0.400056	-2.47	11	42	1.85404	7.06	18.9	1.78	16.35	84.52	6.73	7.043
3003067150	97.45	46.77	44.74	65.1522	29.9118	126	14.4	48.8	35.5	0.62	3.6	2.3	0.81	2.42	1.75	0	10.6667	-1.74333	-3.23	8.5	25	0.149306	8.07	19.4	2.81	0.06	1.27	4.42	5.302	5.5	10.1
3003067538	84.76	49.74	36.17	47.0637	20.0837	140	8.8	47.7	46.2	0.57	3.25	1.12	1.84	2.42	1.38	0	11.5	-1.06984	-2.35	11	27	-1.08781	5.97	16.9	1.85	1.37	3.52	5.68	7.914	4.9	11.1
3003067682	103.9	46.59	48.77	51.6001	24.2208	143	5.1	49.3	41.3	1.08	4.11	2.09	2.09	2.47	1.62	0	12.5833	1.20421	-2.05	13	35	-0.184301	6.22	14.6	3.04	4.82	5.55	6.78	8.828	6.7	15
3003091189	130.2	47.67	116.7	62.7894	56.2789	139	10.4	47.6	53.7	0.99	2.73	1.14	1.33	2.47	1.34	0	13.5	0.355459	-2.34	14	44	0.967349	6.65	16.5	1.39	10.53	3.35	6.84	7.635	12.1	18.1
3003092604	98.72	49.84	26.76	55.8087	15.128	140	10.7	49.8	57.5	3.21	0.57	1.45	1.44	2.46	1.69	1	11.4167	-1.30167	-2.2	9.5	28	-0.780619	7	3.22	3.22	0.2	2.89	5.55	1.869	4.6	12.2
3003105005	116	48.65	100.2	57.0452	49.2752	139	20.5	49.4	66.3	0.74	4.9	1.31	3.44	2.58	1.46	0	13.0833	0.900051	-2.3	13.5	41	0.751463	6.45	16.2	1.75	6.82	6.82	6.33	5.9535	13.4	15.3
3003108141	100.3	50.15	21.89	67.0576	14.635	140	10.5	45.1	57.8	0.74	4.1	1.64	2	2.41	1.78	1	10	-0.85134	-2.83	7.5	7.5	-18.2099	7.02	18.8	3.07	0.21	3.55	4.18	17.297	4.2	10.7
3003111301	88.4	52.38	6.824	54.4645	4.20436	128	10.8	45.5	54.1					2.39	1.43	1	11.4167	-0.743561	-3	7	22	-2.12232	6.44	21.2	2.76	0.1	0.99	5.23	11.958
3003111392	56.17	50.68	11.29	42.1057	8.46311	129	12.1	46.9	44.5					2.46	1.81	0	7.75	-0.70334	-2.41	5.9	16	-2.55158	7.53	19.9	2.62			3.89	3.271
3003112286	79.81	52.74	9.489	61.9535	7.36595	129	16.7	43.9	38.8	0.9	3.78	1.41	2.07	2.4	1.48	1	8.41667	-0.999624	-3.37	8.5	20	-0.248839	6.36	16.2	1.08	0.01	0.34	3.53	7.409	3.1	7.5
3003112436	82.33	46.08	45.16	50.8843	27.9113	139	12.7	46.2	50.6	0.69	3.89	1.49	2.07	2.44	1.7	0	9.91667	-0.6039	-2.05	10	26	0.133193	7.67	26.9	2.19	0.05	2.63	4.7	5.328	6.3	9.6
3003113020	73.67	43.56	33.19	44.1332	19.883	134	9.9	46.4	39.3	0.53	2.77	1	1.5	2.4	1.45	1	11.9167	-2.17373	-3.03	8	23.5	-1.89108	7.05	17.7	2.43			3.08	5.735	4.2	9.6
3003113163	127	42.16	29.59	68.6635	15.9981	125	10	40.1	37.4	0.75	3.7	1.18	2.21	2.36	1.36	0	11.5	0.679963	-2.07	11	29	-0.698418	6.82	14.9	0.95	4.63	5.82	6.6	3.492	4.4	12.3
3003113921	123.3	54.4	23.49	67.956	12.9464	143	11.7	50.6	68.7	0.84	3.87	1.51	1.93	2.54	1.61	1	12.6667	-1.11457	-2.71	10	28	-1.332	6.62	17.8	2.56	1.84	4.71	5.39	9.203
3003113978	97.21	46.11	28.96	47.8048	14.2416	130	6.7	48.9	41.4	1.02	3.08	1.23	1.55	2.42	1.77	1	12.9167	-0.56657	-2.17	10.5	32	-1.17276	5.98	16.4	1.44	0.73	1.29	5.35	3.127	5.8	13.3
3003115362	57.51	50.25	13.42	59.1547	13.8038	114	11	46.3	38.4	0.59	4.6	1.79	2.39	2.53	1.58	1	5.58333	-1.65731	-3.6	4	15	0.117306	6.73	21.5	3.49	0.01	0.66	3.04	13.433	2	5.7
3003117188	103.6	54.28	17.4	67.2692	11.2981	129	18.3	45.9	50.6	0.32	4.2	1.43	2.4	2.51	1.79	1	9.08333	-0.19811	-1.95	7	21	-1.6576	6.52	17.4	2.76	0.03	1.54	3.9	9.785	1.7	9.4
3003118548	90.43	49.54	53.98	51.1991	30.5621	136	18.7	51.4	44.4	1.18	2.88	1.16	1.24	2.51	1.75	1	13.3333	0.373689	-4.01	11.5	29	-0.944468	7.04	15.7	4.8	1	5.52	6	3.885	6	11.6
3003118556	54.13	52.72	14.35	55.6781	14.7604	116	10.7	42.8	38.3	0.48	3.17	1.41	1.57	2.31	1.58	1	5.08333	-0.300984	-2.89	4.6	14	-0.698167	6.26	18.2	2.44	0.3	1.05	4.09	4.488
3003118782	68.7	47.43	18.89	53.8022	14.7936	129	9.5	46.4	43.1	0.57	4.39	2.37	1.71	2.48	1.47	1	7.58333	-0.332972	-2.6	6.5	19	-0.553259	6.51	21.6	2.48	0.04	0.79	3.81	8.175	2.9	7.7
3003119088	134.5	47.9	42.02	63.0981	19.7129		10	42.4	0.4	0.95	4.25	1.48	2.17	2.38	1.5	1	13.5833	-0.118211	-2.27	11.5	35	-1.04857	7	19.5	1.43	2.3	2.3	5.51	4.465	6.6	15.9
7100177052	116.2	44.52	157.3	63.1025	85.4219	129	25.8	43.2	33.3	0.79	4.8	1.63	3.1	2.48	1.49	0	12.9167	-0.509369	-3.43	10	43	1.79247	5.54	12	4.2	3.75	11.25		3.948
7100259116	79.94	40.06	103.6	56.2615	72.9134	146	12.2	51.1	34.1	0.68	5.63	2.17	3.25	2.5	1.72	0	10.0833	-0.358679	-3.32	10	30	1.94076	6.76	18.4	10.9	18.56	73.62	5	3.408	9.7	8.6
7100266586	75.24	49.94	45.08	59.6608	35.7457	141	11.1	47.8	29	0.49	5.07	1.61	3.22	2.5	1.49	0	7.66667	-0.742937	-2.56	6	20	0.469685	7.16	22.9	2.31	0.01	2.48	3.28	4.48	4.1	7.1
7100340697	212.8	52.11	56.07	86.8846	22.893	162	8.6	45.7	66.3	1.59	2.9	1.1	1.62	2.4	1.59	1	14.8333	0.860478	-2.05	15	51	0.459293	5.35	14.1	1.22	2.59	1.42	4.89	6.881	7	24.8
7100340861	190.1	51.8	33.83	76.2461	13.5687	155	10.3	49.4	74.2	0.55	3.38	1.32	1.97	2.51	1.14	1	16.5833	-0.0703751	-2.33	17	49	-0.221018	5.3	19.7	1.57	2.72	1.76	6.13	36.582	8	23
7100342927	55.9	47.21	34.91	55.1255	34.4263	118	10.5	42.7	31.7	0.65	4.49	1.55	2.59	2.43	1.55	0	5.08333	-1.77992	-2.21	3	14	-1.00918	5.68	21.1	1.6			3.55	8.074	2.8	5.1
7100391107	166.4	52.52	11.82	67.7665	4.81371	136	7.7	45.4	66.5	0.68	2.57	0.98	1.36	2.41	1.54	1	16.5	-0.371743	-2.52	16.5	44	-0.895637	5.49	19.7	2.32	5.19	4.37	5.4	20.893	4.3	21.5
7100405160	125.5	49.35	17.42	55.3342	7.68065	132	6	41.5	40.3	1.03	3.95	1.22	2.46	2.39	1.81	1	14.4167	-0.325202	-2.59		35	-1.65334	5.51	15.7	2.28	1.82	4.09	5.21	26.654	3.4	16
7100480413	113.5	42.5	145.5	59.3405	76.0709	95	20	41.8	51.7	0.62	3.41	1.42	1.72	2.33	1.34	0	14.9167	-2.22045	-3.9	13	46	1.54486	6.35	18	0.55	7.66	3.71	3.29	2.113	15.6	14.8
7100535343	127.5	35.09	169.2	57.8952	76.8303	133	18.3	50.8	51.8	0.73	4.71	1.5	2.89	2.49	1.45	1	14.0833	-1.35295	-2.43	13	57	1.80184	6.35	22.5	2.48	1.74	1.89	5.08	1.578	23.1	18.5
7100701888	113.6	44.76	39.94	53.8822	18.9441	137	9.4	48.9	45.4	0.6	3.37	1.49	1.62	2.39	1.65	1	13.8333	-0.0815573	-2.88	12.6	34	-1.19092	6.49	17.9	3.21	2.26	2.52	5.47	7.034	6.4	14.4
7100742362	139.3	46.81	75.41	64.9047	35.1361	113	9.2	44.5	45.2	0.75	3.09	1.31	1.52	2.37	1.48	0	15.5	0.399319	-2.47	16	45	0.512765	6.5	19.5	1.05	2.61	6.51	6.08	13.821	13.4	16.5
7100747489	131.8	38.71	165.1	56.8219	71.1782	133	20.5	50.2	30.3	0.62	3.51	0.94	2.25	2.41	1.36	1	15.25	-1.67869	-2.69	14	56	1.28323	5.71	12.6	1.13	0.12	1.51	3.78	0.628	21.9	18.2
7100906285	136.4	50.74	25.91	60.7842	11.5463	122	9.8	41.1	51.4	1.06	3.56	1.14	2.13	2.36	1.85	1	14.75	-0.536628	-3.07	14	42	-0.261209	6.27	14.1	0.71	4.55	6.41	5.44	6.492	5.4	19.7
7100908038	76.82	51.3	9.214	49.3225	5.91588	133	8.2	47.3	44.4	0.68	4.43	1.83	2.15	2.48	1.63	0	10	-2.57777	-2.42	7	21	-1.60261	14.9	20.6	1.37	0.09	4.31	4.22	6.6	1.9	8.7
7100918881	94.86	49.9	34.68	44.5018	16.2695	136	9.1	42.9	49.8	1.44	4.95	1.6	2.85	2.39	1.66	1	13.4167	-0.50972	-2.3	12.5	31	-1.94529	5.98	18.4	2.09	0.42	3.03	6.17	10.733
7100949619	159.9	54.88	37.87	66.9871	15.8649	147	17.5	45.4	75.5	0.42	3.7	1.56	1.99	2.4	1.63	1	15.75	-0.128146	-2.8	15.6	41	-1.06619	5.86	15.6	1.99	5.51	4.77		8.676
7100965613	155.2	53.24	91.58	63.7738	37.6315	162	15.5	50	70	1.42	3.61	1.17	2.1	2.53	1.31	1	16.6667	1.05166	-2.64	17	55	0.702626	7.48	18.3	2.64	3.34	2.69	6.17	10.542
7100969930	130.5	44.41	138.2	59.3374	62.8385	158	18.9	51.1	58.5	0.79	4.39	1.43	2.73	2.58	1.7	1	14.75	-0.811409	-3.31	13.5	47	0.624559	6.19	14.2	1.51	2.21	8.81	6.09	5.935	15.9	17.3
7100979026	115.2	45.64	104.6	48.5748	44.1052	139	10.1	44.9	59.3	0.8	4.45	1.9	1.99	2.51	1.82	1	14.3333	0.868489	-2.08	13	46	0.0733689	6.59	15.3	2.34	2.12	8.08	6.49	1.689	11.1	18.3
7100987411	127.3	52.55	18.67	55.3168	8.11284	141	20.6	50.1	67.3					2.52	1.74	1	14.0833	0.739059	-1.97	13.6	33	-2.28724	7.35	16.6	2.56	3.28	3.74	0.5	21.721
7101012396	188.3	56.44	11.2	76.8815	4.57288	140	10.3	47.9	66.2	0.4	3.13	1.21	1.7	2.36	1.14	1	15.5	-0.300337	-2.3	17	51	0.309434	5.83	22.4	1.05	4.37	4.64	5.76	29.088
7101052073	134.9	43.13	135.4	58.9297	59.1481	129	16.9	48.8	52.4	2.3	4.91	1.4	2.87	2.5	1.61	1	14.75	0.128452	-2.8	12	49	0.634733	6.69	12.6	4.45	0.99	6.55	5.79	3.63	15.7	18
7101053462	153.7	47.48	169.8	73.8144	81.5464	136	14.2	51.5	43.6					2.6	1.71	1	13.75	-0.109023	-1.95	13	53	1.78795	9.52	19.4	4.35	1.86	6.8	6.08	3.997
3000290388_	46.85	40.28	56.98	52.4621	63.8056	123	12.1	48.5	40.3					2.48	1.66	1	5.16667	-2.14379	-3.82	2	13	-0.558469	4.85	9.01	3.29			1.44	1.144	3.2	4.1
